# Supplementary material for: A Novel Bio-Adhesive Based on Chitosan-Polydopamine-Xanthan Gum for Glass, Cardboard and Textile Commodities
Source: Polymers (Basel). 2024 Jun 26;16(13):1806. doi: 10.3390/polym16131806 (PMC11244100; doi:10.3390/polym16131806)
Supplement: Supplementary file 1 [file polymers-16-01806-s001.zip]

Archive with 1 entries (1 files):
- polymers-3048940-supplementary.pdf
